# Supplementary material for: Perceived Cost and Intrinsic Motor Variability Modulate the Speed-Accuracy Trade-Off
Source: PLoS One. 2015 Oct 8;10(10):e0139988. doi: 10.1371/journal.pone.0139988 (PMC4598106; doi:10.1371/journal.pone.0139988)
Supplement: S1 Dataset — Data is organized by penalty conditions (No Penalty and Yes Penalty) with subjects on the columns (1–15 Healthy Children and 16–31 Children with Dystonia) with the Indices of Difficulty and target size on the rows for Movement Time (MT) and Endpoint Variability (Var) respectively. (TXT) [file pone.0139988.s001.txt]

RAW DATA																					Data is organized by penalty conditions (No Penalty and Yes Penalty) with subjects on the columns (1-15 Healthy Children and 16-31 Children with Dystonia) with the Indices of Difficulty and target size on the rows for Movement Time (MT) and Endpoint Variability (Var) respectively											
																																
No Penalty condition (NP)																																
Movement Time (MT)																																
Index of Difficulty (ID)	Healthy Child 1	Healthy Child 2	Healthy Child 3	Healthy Child 4	Healthy Child 5	Healthy Child 6	Healthy Child 7	Healthy Child 8	Healthy Child 9	Healthy Child 10	Healthy Child 11	Healthy Child 12	Healthy Child 13	Healthy Child 14	Healthy Child 15	Child with Distonia 1	Child with Distonia 2	Child with Distonia 3	Child with Distonia 4	Child with Distonia 5	Child with Distonia 6	Child with Distonia 7	Child with Distonia 8	Child with Distonia 9	Child with Distonia 10	Child with Distonia 11	Child with Distonia 12	Child with Distonia 13	Child with Distonia 14	Child with Distonia 15	Child with Distonia 16	
1.597086	0.303945375	0.396433625	0.5034752	0.361332857	0.284373	0.43119	0.42279	0.1861923	0.43858	0.54157	0.48707	0.46711	0.26193	0.44827	0.23019	0.4125944	0.513201	0.499571667	0.554559429	0.397760857	0.373877333	0.3377595	0.4074144	0.825835333	0.337535	0.66362	0.66437	0.40734	0.67691	0.41	0.57152	
2.135011	0.257995	0.3231836	0.530470875	0.342202091	0.2410033	0.37809	0.40693	0.1819638	0.38982	0.46616	0.52928	0.37453	0.22775	0.47253	0.24958	0.39036725	0.483907	0.430571889	0.596177143	0.344836	0.359192778	0.3699195	0.385575857	0.5785765	0.4237086	0.57425	0.68175	0.36007	0.60946	0.36691	0.52246	
2.186621	0.422322714	0.370787556	0.312509	0.335112	0.331566667	0.47693	0.45422	0.202748	0.41838	0.50202	0.56247	0.43735	0.25731	0.50556	0.26221	0.446139182	0.459939	0.477895375	0.607848833	0.393901714	0.379925778	0.59208775	0.5084842	0.5712598	0.381193143	0.65496	0.68427	0.35565	0.68673	0.45052	0.68149	
2.415071	0.374541714	0.355936	0.4589142	0.324445444	0.289551889	0.35077	0.38566	0.2178263	0.41423	0.44269	0.41026	0.40948	0.23635	0.45608	0.25091	0.4806645	0.4046378	0.4741707	0.6227138	0.3564884	0.3121885	0.34603675	0.460944875	0.572062286	0.4003645	0.38179	0.69525	0.37124	0.65897	0.38988	0.55668	
2.597086	0.382326889	0.424957818	0.522690429	0.3723451	0.323356818	0.39483	0.43398	0.267846727	0.38852	0.48965	0.46047	0.48015	0.276	0.47423	0.33235	0.5088631	0.5776635	0.4840223	0.657275	0.356616778	0.468288	0.494442	0.628481	0.6016676	0.5727115	0.42911	0.77313	0.46799	0.70184	0.38029	0.52205	
2.724546	0.294589714	0.431622222	0.5145286	0.3589277	0.341883333	0.38454	0.34265	0.203555667	0.40301	0.48419	0.429	0.42806	0.25029	0.47043	0.24254	0.459573333	0.42087475	0.4567717	0.62059275	0.393739333	0.469507714	0.406178143	0.496827556	0.763132167	0.465694	0.369	0.65993	0.44428	0.66751	0.49337	0.5866	
3.004606	0.2815432	0.417432111	0.5560815	0.3099203	0.277686667	0.32736	0.44542	0.2286354	0.3892	0.4913	0.43701	0.4306	0.24979	0.52436	0.26486	0.448106	0.724578667	0.4437595	0.655945714	0.316676286	0.373435556	0.362934571	0.4913718	0.577087167	0.455564	0.53782	0.67357	0.41403	0.67317	0.48031	0.62773	
3.135011	0.388568571	0.446455625	0.547819667	0.402879	0.359937556	0.49573	0.49641	0.258703667	0.45699	0.50857	0.44118	0.42079	0.28986	0.48912	0.313	0.517514444	0.746528	0.569061556	0.728965286	0.373298333	0.455572143	0.503316667	0.6513311	0.70672325	0.42504025	0.55324	0.71543	0.56594	0.63635	0.39954	0.52757	
3.172946	0.37985575	0.374138889	0.5765926	0.3040861	0.4252849	0.4702	0.41395	0.2255003	0.40508	0.34478	0.46579	0.50327	0.33077	0.50461	0.28602	0.544887333	0.605019667	0.5153355	0.705796	0.3507755	0.39366125	0.50430975	0.520966889	0.645008	0.464255889	0.62493	0.65274	0.43606	0.60698	0.4945	0.54557	
3.186621	0.34563625	0.475578125	0.671183	0.338899111	0.3701568	0.44425	0.57686	0.2149014	0.44393	0.47157	0.4713	0.39874	0.34376	0.52973	0.37212	0.471344778	0.288083167	0.430372333	0.664236	0.4040347	0.4161212	0.605138667	0.423120667	0.6159485	0.4684428	0.66635	0.72115	0.45223	0.63834	0.45892	0.66129	
3.415071	0.391340889	0.408863857	0.568300375	0.406716	0.3499126	0.49007	0.49167	0.2528374	0.51259	0.46784	0.40347	0.46501	0.30082	0.50325	0.35234	0.485838	0.568112	0.508232625	0.701774	0.391910556	0.433286222	0.491128375	0.6395418	0.514709286	0.5150346	0.51975	0.64155	0.58357	0.63265	0.50963	0.6689	
3.710871	0.3555736	0.3902029	0.56003475	0.310958444	0.3592512	0.41801	0.4741	0.229225	0.43597	0.52488	0.42398	0.47932	0.29724	0.48721	0.30764	0.50679875	0.5542952	0.4518473	0.649102444	0.404983	0.407010818	0.4557784	0.4424143	0.711425	0.6169945	0.56395	0.64501	0.3976	0.59395	0.5183	0.5291	
3.724546	0.383621	0.4210284	0.5561415	0.3525517	0.3515092	0.52361	0.49895	0.2655396	0.45413	0.50623	0.44354	0.38654	0.24504	0.45762	0.33749	0.491286714	0.730681	0.551504889	0.661861667	0.37994825	0.3927891	0.517790667	0.6066936	0.598993833	0.5391506	0.6152	0.60925	0.55115	0.73097	0.52132	0.44048	
3.990931	0.409953667	0.381211556	0.5168532	0.372953111	0.3143045	0.4722	0.51474	0.2094628	0.41499	0.53012	0.46117	0.50027	0.26491	0.54042	0.26821	0.454322889	0.582556667	0.4999587	0.689335667	0.4045399	0.448046556	0.444928667	0.643686571	0.647016167	0.500632714	0.5055	0.68328	0.44489	0.61948	0.50699	0.86109	
4.004606	0.3780138	0.356469571	0.569445333	0.3630119	0.3498462	0.54436	0.48007	0.2975028	0.46851	0.51235	0.45469	0.42158	0.32307	0.5138	0.33421	0.5649437	0.644012333	0.542294556	0.8106175	0.440807625	0.463776889	0.618785444	0.557784889	0.627979833	0.6849035	0.55611	0.638	0.57391	0.58068	0.51235	0.58389	
4.172946	0.458430571	0.44392325	0.666839143	0.416303333	0.4417844	0.54541	0.68751	0.2860399	0.54899	0.52679	0.52048	0.51771	0.3138	0.51099	0.32236	0.526047286	0.602859	0.572123375	0.7623185	0.411243222	0.489590375	0.59235225	0.681393143	0.743102857	0.4997098	0.58046	0.73017	0.55724	0.60633	0.5103	0.63183	
4.710871	0.410470333	0.4239591	0.67916275	0.4073001	0.4661782	0.53701	0.55962	0.278411455	0.48444	0.604	0.42894	0.43554	0.32431	0.50254	0.32143	0.598666111	0.8806468	0.524744	0.7285512	0.463502875	0.48466175	0.540232	0.604232778	0.690228667	0.56013275	0.72142	0.68524	0.60718	0.64734	0.51691	0.71644	
4.990931	0.399381714	0.430193125	0.6283004	0.3339832	0.394954222	0.51455	0.51454	0.301469444	0.48351	0.53834	0.44434	0.49669	0.42074	0.54605	0.34194	0.663091857	0.603212	0.5091943	0.727413667	0.47902	0.534417444	0.606652571	0.5175835	0.680837571	0.598979	0.72055	0.81241	0.51266	0.66085	0.62006	0.58571	
																																
																																
Endpoint variabilty (Var)	Healthy Control 1	Healthy Control 2	Healthy Control 3	Healthy Control 4	Healthy Control 5	Healthy Control 6	Healthy Control 7	Healthy Control 8	Healthy Control 9	Healthy Control 10	Healthy Control 11	Healthy Control 12	Healthy Control 13	Healthy Control 14	Healthy Control 15	Child with Distonia 1	Child with Distonia 2	Child with Distonia 3	Child with Distonia 4	Child with Distonia 5	Child with Distonia 6	Child with Distonia 7	Child with Distonia 8	Child with Distonia 9	Child with Distonia 10	Child with Distonia 11	Child with Distonia 12	Child with Distonia 13	Child with Distonia 14	Child with Distonia 15	Child with Distonia 16	
Big target (3 cm)	0.46193658	0.88508263	0.42912099	0.58337953	0.42288126	0.41168494	0.50701642	0.49166187	0.28119908	0.3689723	0.75926254	0.6953128	0.37693066	0.37080327	0.28699944	0.80825861	1.295698			0.48765947	0.5742597	0.68361057	0.37886914	0.41895746	0.54411858	0.82050555	0.30953281	1.2234691	0.30238681	0.42033143	0.46632683	
Medium target (2 cm)	0.47364903	0.39833769	0.3721664	0.41471065	0.33866639	0.22355082	0.4028035	0.2327083	0.30913069	0.16675487	0.45399423	0.43661637	0.42443464	0.16564361	0.15879689	0.74331163	1.4265988			0.34356624	0.37316388	0.85449055	0.42445979	0.480333	0.3726598	0.67000942	0.33793429	1.0268587	0.27406048	0.31666183	0.23847704	
Small target (1 cm)	0.4319568	0.26524072	0.18652663	0.36750858	0.2846197	0.14035783	0.34420922	0.26551132	0.29168829	0.1720253	0.49222012	0.26686658	0.20593528	0.075184837	0.260813	0.44517697	0.94074591			0.27109521	0.17597988	0.62141811	0.38524209	0.37503032	0.21834989	0.66294222	0.18145988	1.1392842	0.1003679	0.22360969	0.35641872	
																																
																																
Successful touches (%)	Healthy Control 1	Healthy Control 2	Healthy Control 3	Healthy Control 4	Healthy Control 5	Healthy Control 6	Healthy Control 7	Healthy Control 8	Healthy Control 9	Healthy Control 10	Healthy Control 11	Healthy Control 12	Healthy Control 13	Healthy Control 14	Healthy Control 15	Child with Distonia 1	Child with Distonia 2	Child with Distonia 3	Child with Distonia 4	Child with Distonia 5	Child with Distonia 6	Child with Distonia 7	Child with Distonia 8	Child with Distonia 9	Child with Distonia 10	Child with Distonia 11	Child with Distonia 12	Child with Distonia 13	Child with Distonia 14	Child with Distonia 15	Child with Distonia 16	
	81.3559322	88.33333333	94.96855346	87.36263736	91.44385027	94.59459459	98.85057471	90.53254438	91.30434783	93.82716049	80.50314465	86.70886076	93.25842697	98.50746269	95.72192513	81.42076503	43.42105263	81.08108108	83.94160584	94.76744186	94.97206704	78.97727273	85.08287293	86.53846154	94.30379747	71.85628743	83.97435897	58.23529412	98.63945578	93.06358382	91.54929577	
																																
																																
Yes Penalty condition (YP)																																
Movement Time (MT)																																
Index of Difficulty (ID)	Healthy Control 1	Healthy Control 2	Healthy Control 3	Healthy Control 4	Healthy Control 5	Healthy Control 6	Healthy Control 7	Healthy Control 8	Healthy Control 9	Healthy Control 10	Healthy Control 11	Healthy Control 12	Healthy Control 13	Healthy Control 14	Healthy Control 15	Child with Distonia 1	Child with Distonia 2	Child with Distonia 3	Child with Distonia 4	Child with Distonia 5	Child with Distonia 6	Child with Distonia 7	Child with Distonia 8	Child with Distonia 9	Child with Distonia 10	Child with Distonia 11	Child with Distonia 12	Child with Distonia 13	Child with Distonia 14	Child with Distonia 15	Child with Distonia 16	
1.597086	0.393152	0.323019889	0.378951857	0.397962375	0.373270545	0.49951	0.37227	0.198150273	0.3869	0.55465	0.46236	0.48249	0.26467	0.39975	0.19484	0.318807	0.6524325	0.5589189	0.6457168	0.319051444	0.364779333	0.436030429	0.598935	0.689494	0.473999125	0.52258	0.68759	0.42182	0.64349	0.57011	0.45485	
2.135011	0.3747516	0.2505233	0.466303143	0.3978767	0.2794506	0.55454	0.43937	0.2070001	0.37303	0.53413	0.434	0.44014	0.31475	0.30469	0.22828	0.349300222	0.599448714	0.468398778	0.668396	0.3406402	0.3442953	0.466062875	0.600145875	0.7287784	0.48227825	0.52846	0.67623	0.44325	0.68986	0.58136	0.46675	
2.186621	0.430319111	0.3553793	0.475513333	0.3930417	0.306463	0.45847	0.43739	0.1797142	0.36235	0.49986	0.53649	0.47678	0.25568	0.39959	0.2511	0.363253167	0.6727955	0.67163025	0.692785429	0.276754875	0.431719545	0.628255	0.650375	0.777480333	0.477710111	0.57194	0.74859	0.47974	0.72342	0.65755	0.55835	
2.415071	0.369931556	0.302509444	0.4578295	0.38911725	0.2649171	0.43944	0.44529	0.1973303	0.35901	0.52955	0.46644	0.37115	0.24642	0.31943	0.25728	0.351106818	0.502303857	0.489726909	0.658909	0.485882778	0.415016889	0.492809111	0.6768274	0.574919333	0.468894333	0.47021	0.75916	0.49759	0.70232	0.52722	0.64811	
2.597086	0.401878	0.379892429	0.577080125	0.397642875	0.3238663	0.54834	0.58483	0.2466212	0.38137	0.55978	0.49493	0.46652	0.34391	0.45216	0.37096	0.478998	0.71356225	0.520137625	0.64388275	0.390445	0.388932	0.617538333	0.685787556	0.737886143	0.5457768	0.53184	0.65126	0.5673	0.77996	0.53264	0.70592	
2.724546	0.410458	0.27021375	0.419865143	0.443728	0.3716046	0.40701	0.52112	0.2208384	0.34729	0.49065	0.43808	0.48419	0.30627	0.33952	0.2694	0.393040556	0.625391	0.5701391	0.623692429	0.396030778	0.326266556	0.5739875	0.606819429	0.694601167	0.436295	0.54253	0.60077	0.53338	0.71154	0.59332	0.52127	
3.004606	0.4515434	0.3592577	0.547833714	0.393044222	0.2935485	0.41409	0.49822	0.2107138	0.34759	0.59806	0.44118	0.43881	0.31545	0.3999	0.29079	0.38661675	0.7240225	0.56246175	0.746301571	0.431216778	0.3565182	0.457724167	0.710186	0.691887	0.501491333	0.52066	0.80039	0.48807	0.70999	0.6797	0.70341	
3.135011	0.436005875	0.448175375	0.48307425	0.4129046	0.3786599	0.47219	0.47355	0.2924044	0.42728	0.5632	0.44662	0.40605	0.36093	0.36416	0.37658	0.469763	0.772899857	0.691303417	0.689278375	0.4107874	0.414435	0.511433	0.630761167	0.740428	0.576356875	0.63469	0.60429	0.52955	0.71752	0.62917	0.67642	
3.172946	0.5347007	0.276527	0.689075286	0.4134775	0.3828417	0.53028	0.66302	0.222301	0.44718	0.62014	0.59191	0.53829	0.39837	0.42482	0.33878	0.4486658	0.9641225	0.610037556	0.641864875	0.4013236	0.4367654	0.51867	0.64818975	0.610750125	0.53293	0.61263	0.71392	0.47624	0.72693	0.68279	0.58748	
3.186621	0.483835889	0.3535064	0.67602575	0.385053889	0.2988436	0.45033	0.53011	0.2193391	0.39244	0.52523	0.5583	0.61418	0.32838	0.45325	0.31512	0.4217595	1.044059	0.724398143	0.627088667	0.345388	0.487163889	0.4844794	0.677669	0.634203	0.589117429	0.53721	0.6589	0.57994	0.68517	0.65029	0.58998	
3.415071	0.4580138	0.446872889	0.593745286	0.4203205	0.4040419	0.48065	0.48196	0.2817217	0.42234	0.5826	0.50416	0.43477	0.31359	0.37045	0.33034	0.464740111	0.9529116	0.585952625	0.71470725	0.371622667	0.4421429	0.6250578	0.83085	0.66454825	0.575996	0.57307	0.62609	0.58426	0.73617	0.6009	0.89237	
3.710871	0.4981988	0.316503636	0.587797333	0.4322663	0.338557636	0.43432	0.71273	0.225902636	0.48032	0.59	0.57514	0.39553	0.28487	0.38549	0.26461	0.468092571	0.723284143	0.571284167	0.833918571	0.334002778	0.409867778	0.641014571	0.754989625	0.569806571	0.588580167	0.67147	0.58595	0.39084	0.7285	0.6962	0.59335	
3.724546	0.382540111	0.3885525	0.565101	0.449427222	0.39076	0.48225	0.56196	0.2887131	0.44466	0.59303	0.53876	0.40086	0.37251	0.37686	0.31596	0.508810222	0.804497333	0.6195344	0.636442875	0.4175959	0.41540925	0.629693	0.79114825	0.824426778	0.556758875	0.65418	0.67833	0.63799	0.65577	0.63372	0.71289	
3.990931	0.469413444	0.420905444	0.571905857	0.393571222	0.3692167	0.56526	0.66183	0.250548	0.47083	0.50003	0.6188	0.48727	0.34517	0.4435	0.3389	0.4477611	0.887525	0.5799055	0.777876	0.3233262	0.405775125	0.461859333	0.659441429	0.695046625	0.605991714	0.49299	0.65828	0.48938	0.72392	0.71114	0.79387	
4.004606	0.405469889	0.4375139	0.445309286	0.429131222	0.3835618	0.43637	1.4454	0.2833044	0.43667	0.5538	0.66196	0.46071	0.42264	0.37896	0.35319	0.532385333	0.832596	0.625596556	0.901064	0.3639885	0.441382	0.623206714	0.782410714	0.7755795	0.502309857	0.76019	0.68981	0.61609	0.66575	0.61731	0.83604	
4.172946	0.559842333	0.4642675	0.515898125	0.448767333	0.407319889	0.82036	0.71541	0.272822889	0.49364	0.66143	0.56957	0.648	0.46253	0.58735	0.4774	0.562172125	0.9225598	0.732130625	0.821722111	0.394588	0.5257911	0.747351333	0.7671088	0.9120906	0.57426275	0.48768	0.77857	0.7952	0.72832	1.0129	0.81948	
4.710871	0.5123382	0.464816857	0.616789429	0.488566667	0.4918805	0.50658	0.74257	0.3670078	0.52357	0.55892	0.60013	0.50005	0.35782	0.44336	0.35184	0.676293625	0.921088667	0.676065	0.761242286	0.3890906	0.579576636	0.730718429	0.74742625	0.795578714	0.596263	0.72109	0.70876	0.72608	0.73089	0.56426	0.83854	
4.990931	0.519251556	0.508283625	0.5867382	0.480596111	0.472679	0.58518	0.71103	0.2963839	0.60172	0.66037	0.55242	0.60265	0.49278	0.47103	0.34309	0.656562111	0.8174498	0.698245667	0.7975995	0.392364875	0.555283875	0.8123246	0.749529857	0.727084625	0.587843714	0.72745	0.6966	0.70456	0.75547	0.7459	0.79894	
																																
																																
Endpoint variabilty (Var)	Healthy Control 1	Healthy Control 2	Healthy Control 3	Healthy Control 4	Healthy Control 5	Healthy Control 6	Healthy Control 7	Healthy Control 8	Healthy Control 9	Healthy Control 10	Healthy Control 11	Healthy Control 12	Healthy Control 13	Healthy Control 14	Healthy Control 15	Child with Distonia 1	Child with Distonia 2	Child with Distonia 3	Child with Distonia 4	Child with Distonia 5	Child with Distonia 6	Child with Distonia 7	Child with Distonia 8	Child with Distonia 9	Child with Distonia 10	Child with Distonia 11	Child with Distonia 12	Child with Distonia 13	Child with Distonia 14	Child with Distonia 15	Child with Distonia 16	
Big target (3 cm)	0.25044734	0.31508357	0.33790985	0.3381174	0.36258928	0.34133213	0.38465752	0.31094306	0.36652651	0.28493844	0.53096199	0.55920986	0.43386739	0.37966486	0.32282029	0.64584261	0.82418797			0.39348993	0.3807776	0.49615623	0.22950627	0.47198539	0.31929573	0.93870901	0.52430422	1.3177271	0.29204902	0.55043996	0.48436005	
Medium target (2 cm)	0.22265172	0.25131688	0.37165656	0.28302115	0.28966013	0.19180903	0.2730373	0.32319102	0.31735798	0.25192916	0.20945485	0.30946242	0.26250632	0.27465623	0.26363986	0.59342866	0.64823403			0.21498344	0.27942823	0.44946101	0.1953555	0.26522907	0.21828287	0.55324989	0.40136979	1.1547046	0.18134283	0.36702665	0.21418381	
Small target (1 cm)	0.15467251	0.28430867	0.17178337	0.16406072	0.15550784	0.14817889	0.16175517	0.24657621	0.32004238	0.17280215	0.29059795	0.15513999	0.1695578	0.12539426	0.18252426	0.32725992	0.71504665			0.15995421	0.27541407	0.4235848	0.10677437	0.27340736	0.17768122	0.37677944	0.44403517	0.48255334	0.12794047	0.13534842	0.099077054	
																																
																																
Successful touches (%)	Healthy Control 1	Healthy Control 2	Healthy Control 3	Healthy Control 4	Healthy Control 5	Healthy Control 6	Healthy Control 7	Healthy Control 8	Healthy Control 9	Healthy Control 10	Healthy Control 11	Healthy Control 12	Healthy Control 13	Healthy Control 14	Healthy Control 15	Child with Distonia 1	Child with Distonia 2	Child with Distonia 3	Child with Distonia 4	Child with Distonia 5	Child with Distonia 6	Child with Distonia 7	Child with Distonia 8	Child with Distonia 9	Child with Distonia 10	Child with Distonia 11	Child with Distonia 12	Child with Distonia 13	Child with Distonia 14	Child with Distonia 15	Child with Distonia 16	
	96.17486339	91.80327869	98.23529412	97.76536313	96.27659574	95.74468085	97.09302326	97.77777778	95.97701149	95.93495935	92.12121212	94.96855346	96.15384615	98.25581395	94.68085106	88.17204301	63.57615894	90.42553191	92.17877095	98.33333333	91.84782609	83.8150289	96.53179191	92.10526316	97.56097561	86.33540373	74.67532468	67.64705882	97.35099338	94.0397351	96.73202614	
